# Supplementary material for: A shared neural basis underlying psychiatric comorbidity
Source: Nat Med. 2023 Apr 24;29(5):1232–42. doi: 10.1038/s41591-023-02317-4 (PMC10202801; doi:10.1038/s41591-023-02317-4)
Supplement: Supplementary file 3 — Supplementary Tables 1–11. [file 41591_2023_2317_MOESM3_ESM.xlsx]

## Sheet: Table S1
Table S1. The detailed information of the eight common psychiatric-related symptoms at ages 14 and 19
A. At age 14, the externalising symptoms contain attention-deficit/hyperactivity disorder, oppositional defiant disorder, conduct disorder and autism spectrum disorder
Attention-deficit/hyperactivity disorder (ADHD, 23)	Oppositional defiant disorder (ODD, 11)	Conduct disorder (CD ,10)	Autism spectrum disorder (ASD, 7)
Restless (SDQ_Parent)	Tantrum (SDQ_Parent)	Fight or bully others (SDQ_Parent)	Asd.general reasoning and school work at present (DAWBA_Parent)
Fidgety (SDQ_Parent)	Generally obedient (SDQ_Parent)	Often lie (SDQ_Parent)	Asd.language expression and comprehension (DAWBA_Parent)
Adhd.fidgets (DAWBA_Parent).	Odd.temper.outbursts.parent1 (DAWBA_Parent)	Steal (SDQ_Parent)	Asd.serious concerns in the first 3 years: about speech (DAWBA_Parent)
Adhd.cant.remain.seated (DAWBA_Parent)	Odd.argues.with.adults.parent1 (DAWBA_Parent)	Cd.lies (DAWBA_Parent)	Asd.serious concerns in the first 3 years: abour social interaction (DAWBA_Parent)
Adhd.runs.or.climbs.when.shouldnt (DAWBA_Parent)	Odd.ignores.rules.disobedient (DAWBA_Parent)	Cd.fights (DAWBA_Parent)	Asd.serious concerns in the first 3 years: about pretend play (DAWBA_Parent)
Adhd.cant.play.quietly (DAWBA_Parent)	Odd.deliberately.annoys.others (DAWBA_Parent)	Cd.bullies (DAWBA_Parent)	Asd.serious concerns in the first 3 years: about rituals / stereotypies (DAWBA_Parent)
Adhd.cant.calm.down (DAWBA_Parent)	Odd.blames.others.for.own.acts (DAWBA_Parent)	Cd.stays.out (DAWBA_Parent)	Asd: concern in first 3 years about general mental development (DAWBA_Parent)
Easily Distracted (SDQ_Parent)	Odd.easily.annoyed (DAWBA_Parent)	Cd.steals (DAWBA_Parent)
Attentiveness (SDQ_Parent)	Odd.angry.and.resentful (DAWBA_Parent)	Cd.runs.away (DAWBA_Parent)
Adhd.careless.mistakes.inattentive (DAWBA_Parent)	Odd.spiteful (DAWBA_Parent)	Cd.cannot.find.at.school (DAWBA_Parent)
Adhd.loses.interest (DAWBA_Parent)	Odd.vindictive (DAWBA_Parent)
Adhd.doesnt.listen (DAWBA_Parent)
Adhd.doesnt.finish (DAWBA_Parent)
Adhd.poor.self.organisation (DAWBA_Parent)
Adhd.avoids.tasks.needing.thought (DAWBA_Parent)
Adhd.loses.things (DAWBA_Parent)
Adhd.distractible (DAWBA_Parent)
Adhd.forgetful (DAWBA_Parent)
Think before action (SDQ_Parent)
Adhd.blurts.out.answers (DAWBA_Parent).
Adhd.cant.wait.for.a.turn (DAWBA_Parent)
Adhd.butts.into.conversations.or.games (DAWBA_Parent)
Adhd.unstoppable.talk (DAWBA_Parent)
B.At age 14, the internalising symptoms contain general anxiety disorder, depression, specific phobia and eating disorder
General anxiety disorder (GAD, 7)	Depression (Dep, 8)	Specific Phobia (SP, 13)	Eating disorder (ED, 5)
Panic.attacks.in.last.4.weeks (DAWBA_Self)	Dep.sad (DAWBA_Self)	Specific fear of: animals (DAWBA_Self)	Eat: feels fat when isnt (DAWBA_Self)
Gena.ever.worries (DAWBA_Self)	Dep.irritable (DAWBA_Self)	Specific fear of: storms, thunder, heights (DAWBA_Self)	Eat: ashamed of eating habits (DAWBA_Self)
Gena.specific.or.generalised (DAWBA_Self)	Dep.loss.of.interest (DAWBA_Self)	Specific fear of: dark (DAWBA_Self)	Eat: deliberate vomiting (DAWBA_Self)
Gena.excessive.worry (DAWBA_Self)	Dep.recent.talk.of.dsh (DAWBA_Self)	Specific fear of: loud noises (DAWBA_Self)	Eat: eating concerns intefere a lot (DAWBA_Self)
Many worries (SDQ_Self)	Dep.dsh.recently (DAWBA_Self)	Specific fear of: blood, infection, injury (DAWBA_Self)	Eat: blames self a lot for overeating (DAWBA_Self)
Many fears (SDQ_Self)	Dep.dsh.ever (DAWBA_Self)	Specific fear of: dentists, doctors (DAWBA_Self)
Anxious in new situations (SDQ_Self)	Headache/stomach ache (SDQ_Self)	Specific fear of: vomiting, choking, diseases (DAWBA_Self)
	Unhappy (SDQ_Self)	Specific fear of: types of transport (DAWBA_Self)
		Specific fear of: enclosed spaces (DAWBA_Self)
		Specific fear of: toilets (DAWBA_Self)
		Specific fear of: people who look unusual (DAWBA_Self)
		Specific fear of: monsters etc (DAWBA_Self)
		Specific fear of: other things (DAWBA_Self)
C. At age 19, the externalising symptoms contain attention-deficit/hyperactivity disorder and conduct disorder
Attention-deficit/hyperactivity disorder (ADHD, 8)	Conduct disorder (CD ,7)
Sdq: restless (SDQ_Self)	Sdq: fights, bullies (DAWBA_Self)
Sdq: fidgety (SDQ_Self)	Sdq: lies, cheats (DAWBA_Self)
Sdq: good attention (SDQ_Self)	Sdq: steals (DAWBA_Self)
Sdq: poor concentration (SDQ_Self)	Cd: lies (DAWBA_Self)
Sdq: considerate (SDQ_Self)	Cd: fights (DAWBA_Self)
Adhd: child says teachers complain (SDQ_Self)	Cd: bullies (DAWBA_Self)
Adhd: child says parents complain (SDQ_Self)	Cd: steals (DAWBA_Self)
Adhd: child thinks self hyperactive (SDQ_Self)
D.At age 19, the internalising symptoms contain general anxiety disorder, depression, specific phobia and eating disorder
General anxiety disorder (GAD, 7)	Depression (Dep, 8)	Specific Phobia (SP, 13)	Eating disorder (ED, 5)
Panic.attacks.in.last.4.weeks (DAWBA_Self)	Dep.sad (DAWBA_Self)	Specific fear of: animals (DAWBA_Self)	Eat: feels fat when isnt (youth)
Gena.ever.worries (DAWBA_Self)	Dep.irritable (DAWBA_Self)	Specific fear of: storms, thunder, heights (DAWBA_Self)	Eat: ashamed of eating habits (youth)
Gena.specific.or.generalised (DAWBA_Self)	Dep.loss.of.interest (DAWBA_Self)	Specific fear of: dark (DAWBA_Self)	Eat: deliberate vomiting (youth)
Gena.excessive.worry (DAWBA_Self)	Dep.recent.talk.of.dsh (DAWBA_Self)	Specific fear of: loud noises (DAWBA_Self)	Eat: eating concerns intefere a lot (youth)
Many worries (SDQ_Self)	Dep.dsh.recently (DAWBA_Self)	Specific fear of: blood, infection, injury (DAWBA_Self)	Eat: blames self a lot for overeating (youth)
Many fears (SDQ_Self)	Dep.dsh.ever (DAWBA_Self)	Specific fear of: dentists, doctors (DAWBA_Self)
Anxious in new situations (SDQ_Self)	Headache/stomach ache (SDQ_Self)	Specific fear of: vomiting, choking, diseases (DAWBA_Self)
	Unhappy (SDQ_Self)	Specific fear of: types of transport (DAWBA_Self)
		Specific fear of: enclosed spaces (DAWBA_Self)
		Specific fear of: toilets (DAWBA_Self)
		Specific fear of: people who look unusual (DAWBA_Self)
		Specific fear of: monsters etc (DAWBA_Self)
		Specific fear of: other things (DAWBA_Self)

## Sheet: Table S2
Table S2. The predictive performance of each task-based functional connectivity (tbFC) network to the psychiatric-related symptoms with different thresholds. The significance level was set as 0.05 after Bonferroni correction.
A. The predicitve performance of autism spectrum disorder (ASD)
Tasks	Task conditions	threhold 0.01			threhold 0.05			threhold 0.005			threhold 0.001
		r	t	p(two-tailed)	r	t	p(two-tailed)	r	t	p(two-tailed)	r	t	p(two-tailed)
MID (n = 1799)	feedback hit	0.11941	5.09839	3.75487e-07	0.147161	6.30698	3.50558e-10	0.162009	6.95968	4.75153e-12	0.166941	7.17753	1.01608e-12
	feedback miss	0.159971	6.86979	8.81872e-12	0.114376	4.88056	1.15461e-06	0.129507	5.53656	3.47207e-08	0.143208	6.13395	1.07764e-09
	anticipation	0.157898	6.77848	1.62475e-11	0.146368	6.27226	4.51079e-10	0.162347	6.9746	4.43401e-12	0.144109	6.17338	8.41791e-10
SST (n = 1724)	stop success	0.125737	5.25943	1.62046e-07	0.162473	6.83292	1.17315e-11	0.11281	4.71133	2.67557e-06	0.0857736	3.57251	0.0003668
	stop failure	0.129444	5.4171	6.80138e-08	0.165865	6.97957	4.19576e-12	0.120991	5.0579	1.66801e-09	0.123663	5.17132	2.61346e-07
	go wrong	0.0572511	2.37965	0.017	0.106937	4.46315	8.7252e-06	0.042318	1.75764	0.078986	0.105717	4.41164	1.09757e-05
EFT (n = 1731)	neutral	0.0923909	3.85823	0.0001176	0.0748276	3.12017	0.00183732	0.00365549	0.152001	0.879204	-0.0155734	-0.64764	0.517304
	angry	0.0904444	3.77627	0.0001621	0.0875095	3.65277	0.00027	0.106792	4.46609	8.3294e-06	-0.0326573	-1.35866	0.174433
B. The predicitve performance of attention-deficit/hyperactivity disorder (ADHD)
Tasks	Task conditions	threhold 0.01			threhold 0.05			threhold 0.005			threhold 0.001
		r	t	p(two-tailed)	r	t	p(two-tailed)	r	t	p(two-tailed)	r	t	p(two-tailed)
MID (n = 1799)	feedback hit	0.175742	7.56766	5.92859e-14	0.192377	8.31028	2.22045e-16	0.206247	8.93511	2.22792e-19	0.208132	9.02047	2.22792e-19
	feedback miss	0.196875	8.51232	1.09312e-17	0.15606	6.69762	2.77889e-11	0.174465	7.51093	9.25926e-14	0.187814	8.10589	8.88178e-16
	anticipation	0.192547	8.31793	2.22045e-16	0.174939	7.532	7.99361e-14	0.193851	8.37643	4.38898e-16	0.195533	8.45197	1.09312e-17
SST (n = 1724)	stop success	0.165796	6.97659	4.19753e-12	0.162473	6.83292	1.17357e-11	0.163845	6.89222	7.79754e-12	0.190672	8.06018	1.33227e-15
	stop failure	0.173791	7.32324	3.78808e-13	0.165865	6.97957	4.19753e-12	0.159711	6.71371	2.63256e-11	0.168265	7.08349	2.09122e-12
	go wrong	0.14765	6.19491	7.50379e-10	0.106937	4.46315	8.72583e-06	0.138508	5.8036	7.87403e-09	0.0984706	4.10619	4.1426e-05
EFT (n = 1731)	neutral	0.0756342	3.154	0.00163818	0.0748276	3.12017	0.00183732	-0.00303249	-0.126095	0.899671	0.110728	4.63272	3.92948e-06
	angry	0.134697	5.65239	1.87271e-08	0.0875095	3.65277	0.00027	0.157204	6.61902	4.77882e-11	0.0363681	1.51323	0.130403
C. The predicitve performance of conduct disorder (CD)
Tasks	Task conditions	threhold 0.01			threhold 0.05			threhold 0.005			threhold 0.001
		r	t	p(two-tailed)	r	t	p(two-tailed)	r	t	p(two-tailed)	r	t	p(two-tailed)
MID (n = 1799)	feedback hit	0.131103	5.60599	2.33809e-08	0.128755	5.50389	4.34243e-08	0.148981	6.38671	2.10745e-10	0.149337	6.40236	1.97682e-10
	feedback miss	0.14471	6.19967	6.98609e-10	0.100934	4.30065	1.79951e-05	0.113081	4.82455	1.5562e-06	0.102982	4.38885	1.19937e-05
	anticipation	0.111364	4.75037	2.19542e-06	0.139059	5.9527	3.21523e-09	0.123079	5.2574	1.61261e-07	0.149858	6.4252	1.63065e-10
SST (n = 1724)	stop success	0.100885	4.20788	2.68534e-05	0.0735337	3.05971	0.00224971	0.0930334	3.87742	0.0001084	0.0646888	2.69002	0.00721369
	stop failure	0.099119	4.1335	3.8012e-05	0.0996469	4.15573	3.33908e-05	0.0987875	4.11954	3.96831e-05	0.102188	4.2628	2.15459e-05
	go wrong	0.00221977	0.0921142	0.926618	0.0559127	2.32384	0.0202497	0.0130827	0.54294	0.587241	0.00141142	0.0585699	0.953301
EFT (n = 1731)	neutral	0.0176798	0.735264	0.462279	0.0548853	2.28564	0.0223956	0.0202528	0.842311	0.399731	0.0171189	0.71193	0.476604
	angry	-0.0238351	-0.991374	0.321642	0.0344068	1.43153	0.15246	0.0433127	1.80269	0.0716112	0.110157	4.6085	4.32167e-06
D. The predicitve performance of oppositional defiant disorder (ODD)
Tasks	Task conditions	threhold 0.01			threhold 0.05			threhold 0.005			threhold 0.001
		r	t	p(two-tailed)	r	t	p(two-tailed)	r	t	p(two-tailed)	r	t	p(two-tailed)
MID (n = 1799)	feedback hit	0.046588	1.97706	0.0481874	0.101441	4.32247	1.64543e-05	0.10682	4.55426	5.72332e-06	0.0873255	3.71602	0.0002053
	feedback miss	0.108557	4.62922	3.91858e-06	0.0611207	2.59582	0.00951335	0.0674741	2.86683	0.00419437	0.0660006	2.80395	0.0051024
	anticipation	0.0701597	2.98149	0.00290707	0.103221	4.39915	1.14597e-05	0.078318	3.33021	0.000885372	0.0779928	3.3163	0.0009182
SST (n = 1724)	stop success	0.079463	3.30794	0.0009522	0.057311	2.38215	0.0173198	0.0669926	2.78625	0.00539065	0.0983739	4.10212	4.32368e-05
	stop failure	0.0873929	3.64047	0.0002807	0.0792133	3.29747	0.0009866	0.0758694	3.15745	0.00161912	0.120587	5.0408	5.14421e-07
	go wrong	0.0355983	1.47816	0.139548	0.0629413	2.61706	0.00894662	-0.0158087	-0.656094	0.511851	0.0346102	1.43708	0.150877
EFT (n = 1731)	neutral	<0.001	-0.00705906	0.994369	-0.0226634	-0.942614	0.34601	0.0116057	0.482611	0.629433	0.0506918	2.11054	0.0349549
	angry	0.037533	1.56177	0.118526	0.0105948	0.440571	0.659579	0.0427583	1.77957	0.0753218	0.0774018	3.22815	0.0012693
E. The predicitve performance of generalised anxiety disorder (GAD)
Tasks	Task conditions	threhold 0.01			threhold 0.05			threhold 0.005			threhold 0.001
		r	t	p(two-tailed)	r	t	p(two-tailed)	r	t	p(two-tailed)	r	t	p(two-tailed)
MID (n = 1799)	feedback hit	0.0945945	4.02802	5.81018e-05	0.0725253	3.08254	0.0020836	0.0627177	2.66391	0.00779283	0.12454	5.32082	1.16747e-07
	feedback miss	0.0721142	3.06498	0.00220926	0.0738751	3.14022	0.00171567	0.0784877	3.33747	0.000862695	0.0278345	1.18039	0.238001
	anticipation	0.0884869	3.76582	0.0001685	0.0897566	3.8203	0.000138	0.109175	4.65589	3.39445e-06	0.0494153	2.09733	0.0361041
SST (n = 1724)	stop success	0.135581	5.67863	1.57787e-08	0.104044	4.34109	1.50751e-05	0.10945	4.56931	5.22388e-06	0.14176	5.94263	3.4136e-09
	stop failure	0.11045	4.61155	4.3229e-06	0.0909486	3.7898	0.0001558	0.0762155	3.17194	0.00154095	0.0706556	2.93934	0.00333293
	go wrong	-0.040347	-1.67564	0.0939899	0.0199445	0.827802	0.407897	-0.0264656	-1.09863	0.272085	-0.0424464	-1.76299	0.0780802
EFT (n = 1731)	neutral	0.0694825	2.89617	0.00382497	0.0787485	3.28466	0.00104146	0.120524	5.04834	4.88384e-07	0.0396875	1.65156	0.0988064
	angry	0.073	3.04355	0.00237327	0.0686418	2.86096	0.00427435	0.0359978	1.49781	0.134366	0.0693899	2.89229	0.00387228
F. The predicitve performance of depression (Dep)
Tasks	Task conditions	threhold 0.01			threhold 0.05			threhold 0.005			threhold 0.001
		r	t	p(two-tailed)	r	t	p(two-tailed)	r	t	p(two-tailed)	r	t	p(two-tailed)
MID (n = 1799)	feedback hit	0.0397933	1.68822	0.0915429	0.0446369	1.88034	0.0602259	-0.0163466	-0.688012	0.491535	0.00460975	0.193995	0.846202
	feedback miss	0.118362	5.05302	4.86554e-07	0.00980113	0.412483	0.680035	0.0408203	1.71928	0.0857373	-0.0173013	-0.728206	0.466584
	anticipation	0.0565544	2.40124	0.0164405	0.0500746	2.10995	0.0350026	0.00210916	0.0887604	0.929282	-0.0166653	-0.701427	0.483129
SST (n = 1724)	stop success	0.0576774	2.39743	0.0166166	0.0872833	3.60938	0.0003149	0.0646968	2.67076	0.00764035	0.0939481	3.88735	0.0001041
	stop failure	0.0530493	2.20449	0.0276216	0.0395896	1.63216	0.102831	0.0839861	3.47205	0.000529456	0.0625147	2.58032	0.00995422
	go wrong	0.0314977	1.30771	0.191147	0.0221259	0.911692	0.36206	-0.0121905	-0.502219	0.615578	0.0316184	1.30316	0.192696
EFT (n = 1731)	neutral	0.0332116	1.38174	0.167229	0.0646606	2.67554	0.00753223	-0.0303436	-1.25351	0.21019	-0.00173058	-0.0714585	0.943041
	angry	0.042817	1.78202	0.074922	0.0256821	1.0608	0.288929	0.0323835	1.33787	0.181118	-0.0494532	-2.0445	0.0410571
G. The predicitve performance of eating disorder (ED)
Tasks	Task conditions	threhold 0.01			threhold 0.05			threhold 0.005			threhold 0.001
		r	t	p(two-tailed)	r	t	p(two-tailed)	r	t	p(two-tailed)	r	t	p(two-tailed)
MID (n = 1799)	feedback hit	0.0243102	1.03084	0.302755	0.0942935	4.01509	6.06009e-05	-0.012378	-0.524755	0.599818	-0.0213126	-0.903669	0.366292
	feedback miss	<0.001	0.0188993	0.984924	0.0761652	3.23813	0.0012251	0.103639	4.41713	1.04591e-05	0.0920631	3.91929	9.18674e-05
	anticipation	0.0898148	3.82279	0.000138	0.118392	5.05429	4.86554e-07	0.0343161	1.45555	0.145691	0.0507493	2.15409	0.0313655
SST (n = 1724)	stop success	0.121256	5.06915	4.40606e-07	0.135205	5.66258	1.76945e-08	0.145435	6.09995	1.30658e-09	0.0894035	3.72489	0.0002056
	stop failure	0.150979	6.33783	2.92708e-10	0.142107	5.95749	3.05195e-09	0.159441	6.70206	2.81328e-11	0.145983	6.12347	1.15575e-09
	go wrong	-0.0223256	-0.926676	0.354225	-0.00266651	-0.110653	0.911905	-0.0362753	-1.50631	0.132172	0.0036844	0.152892	0.878501
EFT (n = 1731)	neutral	0.137975	5.79257	8.34063e-09	0.0925847	3.8664	0.0001129	0.159127	6.70208	2.80993e-11	0.0670366	2.79375	0.00526754
	angry	0.148103	6.227	5.84324e-10	0.097631	4.07911	4.70829e-05	0.0553003	2.30298	0.0213982	0.077159	3.21796	0.00131497
H. The predicitve performance of specific phobia disorder (SP)
Tasks	Task conditions	threhold 0.01			threhold 0.05			threhold 0.005			threhold 0.001
		r	t	p(two-tailed)	r	t	p(two-tailed)	r	t	p(two-tailed)	r	t	p(two-tailed)
MID (n = 1799)	feedback hit	0.13412	5.73732	1.10882e-08	0.134262	5.74351	1.10882e-08	0.154883	6.64583	3.87574e-11	0.14768	6.32969	3.08792e-10
	feedback miss	0.147918	6.34015	2.8981e-10	0.126724	5.4156	6.76443e-08	0.156424	6.71362	2.5993e-11	0.0243522	1.03262	0.30192
	anticipation	0.103363	4.40524	1.09485e-05	0.132802	5.67992	1.56761e-08	0.114202	4.87302	1.21369e-06	0.126079	5.38763	7.97548e-08
SST (n = 1724)	stop success	0.190477	8.05161	1.55431e-15	0.188302	7.95628	3.10862e-15	0.193688	8.19259	4.44089e-16	0.193213	8.17172	4.44089e-16
	stop failure	0.160871	6.76376	1.88241e-11	0.178802	7.54127	7.54952e-14	0.154213	6.47686	1.19377e-10	0.124375	5.20159	2.23041e-07
	go wrong	0.0492037	2.04428	0.0410777	0.114758	4.79378	7.54952e-14	0.0344701	1.43125	0.152539	-0.0133275	-0.553102	0.580266
EFT (n = 1731)	neutral	0.0788506	3.28895	0.001022	0.165318	6.97003	4.49019e-12	0.0698157	2.91012	0.00366	-0.0790793	-3.29854	0.000991608
	angry	0.118619	4.9674	7.35713e-07	0.103436	4.32421	1.64885e-05	0.0768223	3.20383	0.001381	0.066496	2.77112	0.00564621

## Sheet: Table S3
Table S3. The multiple regression model of psychiatric symptoms with the brain predictives from different cognitive behaviour dimensions
A. Attention-deficit/hyperactivity disorder (ADHD)
Coefficients:	Estimate	Std. Error	t	p(two-tailed)
(Intercept)	0.0001493	0.0241363	0.006	0.9951
SST:stop success	0.013683	0.0992412	0.138	0.8904
SST:stop failure	0.0922867	0.104348	0.884	0.3766
SST:go wrong	0.123887	0.0747043	1.658	0.0974 .
MID: feeedback miss	-0.0026511	0.0861122	-0.031	0.9754
MID: feedback hit	0.220565	0.159647	1.382	0.1673
MID: anticipation	0.0127837	0.160943	0.079	0.9367
EFT: neutral	-0.0312973	0.0455047	-0.688	0.4917
EFT: angry	0.112121	0.0482904	2.322	0.0204 *
Signif. codes: 0 ‘***’ 0.001 ‘**’ 0.01 ‘*’ 0.05 ‘.’ 0.1 ‘ ’ 1
Residual standard error: 0.9846 on 1666 degrees of freedom
Multiple R-squared: 0.04736, Adjusted R-squared: 0.04279
F-statistic: 10.35 on 8 and 1666 DF, p-value: 3.097e-14
B. Autism spectrum disorder (ASD)
Coefficients:	Estimate	Std. Error	t	p(two-tailed)
(Intercept)	0.005358	0.024556	0.218	0.827311
SST:stop success	0.074304	0.085814	0.866	0.386686
SST:stop failure	0.069645	0.087487	0.796	0.426108
MID: feeedback miss	0.161768	0.128028	1.264	0.206575
MID: feedback hit	0.402433	0.11618	3.464	5.46e-04***
MID: anticipation	-0.236944	0.115238	-2.056	0.039926*
EFT: neutral	0.010742	0.043255	0.248	0.803903
EFT: angry	-0.148975	0.048803	-3.053	0.002305**
Signif. codes: 0 ‘***’ 0.001 ‘**’ 0.01 ‘*’ 0.05 ‘.’ 0.1 ‘ ’ 1
Residual standard error: 0.9999 on 1667 degrees of freedom
Multiple R-squared: 0.03067, Adjusted R-squared: 0.0266
F-statistic: 7.534 on 7 and 1667 DF, p-value: 5.835e-09
C. Conduct disorder (CD)
Coefficients:	Estimate	Std. Error	t	p(two-tailed)
(Intercept)	0.005882	0.024609	0.239	0.811111
SST:stop success	0.056717	0.085792	0.661	0.508644
SST:stop failure	0.037001	0.086541	0.428	0.669033
MID: feeedback miss	0.168397	0.128282	1.313	0.189463
MID: feedback hit	0.415285	0.116355	3.569	3.81e-04***
MID: anticipation	-0.272562	0.114879	-2.373	0.018*
Signif. codes: 0 ‘***’ 0.001 ‘**’ 0.01 ‘*’ 0.05 ‘.’ 0.1 ‘ ’ 1
Residual standard error: 1.002 on 1669 degrees of freedom
Multiple R-squared: 0.02524, Adjusted R-squared: 0.02232
F-statistic: 8.645 on 5 and 1669 DF, p-value: 4.225e-08
D. Oppositional defiant disorder (ODD)
Coefficients:	Estimate	Std. Error	t	p(two-tailed)
(Intercept)	0.007712	0.024538	0.314	0.753332
SST:stop failure	0.084898	0.059136	1.436	0.151294
MID: feedback hit	0.179167	0.052923	3.385	7.42e-04***
Signif. codes: 0 ‘***’ 0.001 ‘**’ 0.01 ‘*’ 0.05 ‘.’ 0.1 ‘ ’ 1
Residual standard error: 1.003 on 1672 degrees of freedom
Multiple R-squared: 0.01414, Adjusted R-squared: 0.01296
F-statistic: 11.99 on 2 and 1672 DF, p-value: 6.742e-06
E. Specific phobia (SP)
Coefficients:	Estimate	Std. Error	t	p(two-tailed)
SST:stop success	0.20054	0.06531	3.071	0.002**
SST:stop failure	0.11229	0.06658	1.687	0.09.
MID: feeedback miss	0.18613	0.07919	2.35	0.019*
MID: feedback hit	0.2202	0.08317	2.648	0.008**
MID: anticipation	-0.15922	0.08073	-1.972	0.049*
EFT: angry	0.10747	0.04411	2.436	0.014*
Signif. codes: 0 ‘***’ 0.001 ‘**’ 0.01 ‘*’ 0.05 ‘.’ 0.1 ‘ ’ 1
Residual standard error: 0.9664 on 1668 degrees of freedom
Multiple R-squared: 0.05168, Adjusted R-squared: 0.04827
F-statistic: 15.15 on 6 and 1668 DF, p-value: < 2.2e-16
F. General anxiety disorder (GAD)
Coefficients:	Estimate	Std. Error	t	p(two-tailed)
(Intercept)	-0.01719	0.02384	-0.721	0.47101
SST:stop success	0.19444	0.06881	2.826	0.005**
SST:stop failure	0.0866	0.0793	1.092	0.27495
MID: feeedback miss	0.08593	0.07369	1.166	0.24373
MID: feedback hit	0.03056	0.0595	0.514	0.60758
Signif. codes: 0 ‘***’ 0.001 ‘**’ 0.01 ‘*’ 0.05 ‘.’ 0.1 ‘ ’ 1
Residual standard error: 0.9753 on 1670 degrees of freedom
Multiple R-squared: 0.02206, Adjusted R-squared: 0.01971
F-statistic: 9.417 on 4 and 1670 DF, p-value: 1.585e-07
G. Eating disorder (ED)
Coefficients:	Estimate	Std. Error	t	p(two-tailed)
(Intercept)	-0.01198	0.02397	-0.5	0.617423
SST:stop success	0.0729	0.05513	1.322	0.186269
SST:stop failure	0.21738	0.06294	3.454	5.66e-04***
MID: anticipation	0.03472	0.05459	0.636	0.52486
EFT: neutral	0.16302	0.04079	3.997	6.69e-05***
EFT: angry	0.2199	0.04368	5.034	5.43e-07***
Signif. codes: 0 ‘***’ 0.001 ‘**’ 0.01 ‘*’ 0.05 ‘.’ 0.1 ‘ ’ 1
Residual standard error: 0.9789 on 1669 degrees of freedom
Multiple R-squared: 0.05172, Adjusted R-squared: 0.04888
F-statistic: 18.2 on 5 and 1669 DF, p-value: < 2.2e-16

## Sheet: Table S4
Table S4. The total number of cross-disorder edge and the significance level from a permutation test in each cognitive behaviour dimension
Task conditions	total number	p(two-tailed)
SST:stop success	325	<0.001
SST:stop failure	297	<0.001
SST:go wrong	15	0.818
MID:feedback miss	106	0.035
MID:feedback hit	344	<0.001
MID: anticipation	316	<0.001
EFT:neutral	45	0.273
EFT:angry	33	0.371

## Sheet: Table S5
Table S5. The cross-disorder edges between externalising and internalising symptoms (the P values were corrected with the Benjamini-Hochberg procedure)
A. The number of consensus and dissensus cross-disroder edges in specific cognitive behaviour dimensions
Task Conditions	Consensus edges				Dissensus edges
	Positive-Positive		Negative-Negative		Positive-Negative		Negative-Positive
	Number	p(one-tailed)	Number	p(one-tailed)	Number	p(one-tailed)	Number	p(one-tailed)
Total conditions	136	<0.001	64	0.059	1032	<0.001	48	0.002
SST: stop success	28	0.018	22	0.045	266	<0.001	9	0.101
SST: stop failure	24	0.015	21	0.03	246	<0.001	6	0.199
MID: feedback hit	44	<0.001	8	0.483	275	<0.001	17	0.008
MID: anticipation	40	0.003	14	0.201	246	<0.001	16	0.01
B. The associations between the cross-disorder networks and the psychiatric symptoms at 14
Cross-disorder network	Psychiatric symptoms		r	p(one-tailed)	t	n
Positive-Positive	Externalising symptoms		0.328038	<0.001	14.41	1724
Positive-Negative	Externalising symptoms		0.208444	<0.001	8.84408	1724
Negative-Positive	Externalising symptoms		-0.156878	<0.001	-6.59157	1724
Positive-Positive	Internalising symptoms		0.225073	<0.001	9.5858	1724
Positive-Negative	Internalising symptoms		-0.0553917	0.0107235	-2.30213	1724
Negative-Positive	Internalising symptoms		0.0472836	0.0248265	1.96432	1724

## Sheet: Table S6
Table S6. Longitudinal associations between the cross-disorder subnetworks and psychiatric symptoms
A. Correlations between the cross-disorder networks and psychiatric symptoms both at age 19
Cross-disorder network	Psychiatric symptoms	r	p(one-tail)	t	n
Positive-Positive	Externalising symptoms	0.132505	5.18173e-06	4.43176	1101
Positive-Negative	Externalising symptoms	0.0722445	0.00825191	2.40127	1101
Negative-Positive	Externalising symptoms	-0.0182698	0.272397	-0.605767	1101
Positive-Positive	Internalising symptoms	0.0513087	0.0444079	1.70319	1101
Positive-Negative	Internalising symptoms	-0.0122823	0.341969	-0.407204	1101
Negative-Positive	Internalising symptoms	-0.0106576	0.361954	-0.353332	1101
B. Correlations between the cross-disoder networks at age 14 and psychiatric symptoms at age 19
Cross-disorder network	Psychiatric symptoms	r	p(one-tail)	t	n
Positive-Positive	Externalising symptoms	0.130737	7.47362e-06	4.25877	1045
Positive-Negative	Externalising symptoms	0.0617675	0.0229539	1.99863	1045
Negative-Positive	Externalising symptoms	-0.0521493	0.0460009	-1.68648	1045
Positive-Positive	Internalising symptoms	0.16911	1.90074e-08	5.5413	1045
Positive-Negative	Internalising symptoms	0.0158226	0.304708	0.511062	1045
Negative-Positive	Internalising symptoms	-0.0458782	0.0691588	-1.48322	1045
C. Correlations between the cross-disoder networks at age 14 and psychiatic symptoms at age 19 after controlling the symptoms at age 14
Cross-disorder network	Psychiatric symptoms	r	p(one-tail)	t	n
Positive-Positive	Externalising symptoms	0.0728363	0.00952214	2.34835	1036
Positive-Negative	Externalising symptoms	0.0230062	0.22974	0.739981	1036
Negative-Positive	Externalising symptoms	-0.0273726	0.189391	-0.88052	1036
Positive-Positive	Internalising symptoms	0.0755384	0.00751014	2.43596	1036
Positive-Negative	Internalising symptoms	0.0411252	0.0929747	1.32354	1036
Negative-Positive	Internalising symptoms	-0.0701606	0.0119631	-2.26165	1036

## Sheet: Table S7
Table S7. The connectivity distribution of the NP factor in the large-scale brain networks
	SMF	FP	DMN	Mot	VI	VII	Vas	SAL	SC	CBL
SMF	0
FP	6	0
DMN	3	2	0
Mot	2	3	0	2
VI	2	2	3	0	1
VII	0	1	0	1	0	0
Vas	1	1	4	3	4	0	2
SAL	8	5	0	5	0	0	0	1
SC	3	3	1	0	0	1	1	1	0
CBL	0	1	0	1	1	2	2	2	1	4
SMF	Superior medial frontal
FP	Frontoparietal lobe
DMN	Default mode network
Mot	Motor areas
VI	Visual-I
VII	Visual-II
VAs	Visual Associations
SC	Subcortical areas
CBL	Cerebellum

## Sheet: TableS8
Table S8. Number of edges between the core regions from the NP factor
ROI	Edges Num.	Hemisphere	Network	BA	ROI	Edges Num.	Hemisphere	Network	BA
1	0	L	FPN	OrbFrontal	134	2	R	DMN	OrbFrontal
2	0	L	Limbic	OrbFrontal	135	0	R	Limbic	OrbFrontal
3	0	L	DMN	OrbFrontal	136	0	R	Limbic	OrbFrontal
4	0	L	FPN	OrbFrontal	137	0	R	SSMF	OrbFrontal
5	0	L	DMN	AntPFC	138	0	R	DMN	AntPFC
6	0	L	DMN	AntPFC	139	3	R	FPN	AntPFC
7	1	L	FPN	AntPFC	140	0	R	SMF	OrbFrontal
8	0	L	FPN	AntPFC	141	4	R	DMN	AntPFC
9	3	L	FPN	AntPFC	142	0	R	FPN	AntPFC
10	2	L	Limbic	dlPFC	143	4	R	FPN	AntPFC
11	2	L	Limbic	dlPFC	144	1	R	Limbic	AntPFC
12	1	L	SMF	FrontEyeFilds	145	3	R	SMF	dlPFC
13	1	L	DMN	FrontEyeFilds	146	0	R	Limbic	dlPFC
14	0	L	FPN	FrontEyeFilds	147	2	R	FPN	dlPFC
15	0	L	Limbic	FrontEyeFilds	148	2	R	SMF	FrontEyeFilds
16	0	L	SMF	ParsOrbitalis	149	1	R	SMF	FrontEyeFilds
17	0	L	FPN	ParsOrbitalis	150	1	R	SMF	FrontEyeFilds
18	0	L	Limbic	ParsOrbitalis	151	4	R	SMF	ParsOrbitalis
19	0	L	FPN	dlPFC	152	0	R	Limbic	ParsOrbitalis
20	3	L	Limbic	Broca_Triang	153	3	R	SMF	ParsOrbitalis
21	3	L	FPN	Broca-Operc	154	3	R	FPN	dlPFC
22	0	L	FPN	Broca-Operc	155	0	R	Limbic	Broca_Triang
23	2	L	Motor	PrimMotor	156	3	R	SMF	Broca-Operc
24	0	L	Motor	PreMot+SuppMot	157	0	R	FPN	PreMot+SuppMot
25	0	L	Motor	PreMot+SuppMot	158	0	R	Motor	PrimMotor
26	0	L	Motor	PreMot+SuppMot	159	1	R	Motor	PreMot+SuppMot
27	3	L	Motor	PreMot+SuppMot	160	1	R	Motor	PreMot+SuppMot
28	0	L	Limbic	PreMot+SuppMot	161	0	R	Motor	PreMot+SuppMot
29	2	L	Limbic	PreMot+SuppMot	162	0	R	SMF	PreMot+SuppMot
30	1	L	FPN	PreMot+SuppMot	163	0	R	Motor	PreMot+SuppMot
31	0	L	FPN	PreMot+SuppMot	164	2	R	FPN	PreMot+SuppMot
32	1	L	Limbic	PreMot+SuppMot	165	0	R	SMF	PreMot+SuppMot
33	0	L	Motor	PrimSensory	166	0	R	Motor	PreMot+SuppMot
34	0	L	Motor	Insula	167	0	R	Motor	PrimSensory
35	0	L	Motor	Insula	168	0	R	Motor	Insula
36	5	L	Limbic	Insula	169	1	R	Limbic	Insula
37	0	L	Motor	Insula	170	1	R	Motor	Insula
38	1	L	Motor	PrimSensory	171	2	R	Motor	PrimSensory
39	0	L	Motor	PrimSensory	172	0	R	Motor	PrimSensory
40	0	L	Motor	PrimSensory	173	0	R	Motor	PrimSensory
41	0	L	Visual Asso	VisMotor	174	1	R	Motor	VisMotor
42	11	L	Visual Asso	VisMotor	175	0	R	Visual Asso	VisMotor
43	2	L	Visual Asso	VisMotor	176	1	R	Visual I	VisMotor
44	1	L	Limbic	VisMotor	177	0	R	Visual Asso	VisMotor
45	0	L	Motor	SupramargGyr	178	0	R	Limbic	VisMotor
46	1	L	Motor	SupramargGyr	179	1	R	Motor	SupramargGyr
47	3	L	FPN	SupramargGyr	180	0	R	Motor	SupramargGyr
48	1	L	FPN	AngGyrus	181	2	R	Motor	SupramargGyr
49	2	L	DMN	AngGyrus	182	0	R	FPN	AngGyrus
50	2	L	DMN	AngGyrus	183	2	R	SMF	AngGyrus
51	0	L	Motor	Temporalpole	184	0	R	FPN	AngGyrus
52	0	L	SMF	Temporalpole	185	0	R	SMF	Temporalpole
53	1	L	SMF	Temporalpole	186	0	R	SMF	Temporalpole
54	0	L	SMF	MedTempGyrus	187	2	R	SMF	Temporalpole
55	3	L	FPN	MedTempGyrus	188	0	R	Motor	Temporalpole
56	0	L	SMF	InfTempGryus	189	0	R	Motor	Temporalpole
57	2	L	SMF	InfTempGryus	190	2	R	SMF	MedTempGyrus
58	0	L	Motor	InfTempGryus	191	1	R	Motor	MedTempGyrus
59	0	L	Visual Asso	InfTempGryus	192	2	R	SMF	MedTempGyrus
60	0	L	Motor	InfTempGryus	193	0	R	FPN	MedTempGyrus
61	0	L	Motor	PrimAuditory	194	0	R	SMF	InfTempGryus
62	0	L	Motor	PrimAuditory	195	1	R	Motor	InfTempGryus
63	1	L	Motor	SupTemGyrus	196	0	R	FPN	InfTempGryus
64	0	L	SMF	SupTemGyrus	197	1	R	Motor	SupTemGyrus
65	0	L	SMF	SupTemGyrus	198	0	R	Visual I	Fusiform
66	3	L	Visual Asso	Fusiform	199	0	R	FPN	Fusiform
67	2	L	Visual Asso	Fusiform	200	2	R	Visual Asso	Fusiform
68	1	L	Visual I	Fusiform	201	0	R	Visual Asso	Fusiform
69	0	L	Visual Asso	Fusiform	202	0	R	DMN	ParaHip
70	0	L	FPN	Fusiform	203	6	R	DMN	Visual Assoc
71	0	L	Visual Asso	Fusiform	204	7	R	Visual Asso	Visual Assoc
72	1	L	Visual I	Visual Assoc	205	0	R	Visual I	Visual Assoc
73	2	L	Visual Asso	Visual Assoc	206	0	R	Visual Asso	Visual Assoc
74	8	L	Visual Asso	Visual Assoc	207	1	R	Visual I	Visual Assoc
75	0	L	Visual I	Visual Assoc	208	0	R	Visual I	Visual Assoc
76	0	L	Visual II	SecVisual	209	0	R	Visual Asso	Visual Assoc
77	0	L	Visual I	SecVisual	210	2	R	Visual Asso	SecVisual
78	0	L	Visual II	SecVisual	211	0	R	Visual I	SecVisual
79	2	L	Visual I	SecVisual	212	0	R	Visual II	SecVisual
80	0	L	Visual I	SecVisual	213	0	R	Visual II	SecVisual
81	0	L	Visual II	SecVisual	214	0	R	Visual II	SecVisual
82	3	L	Visual I	PrimVisual	215	0	R	Visual I	PrimVisual
83	0	L	Limbic	DorsalACC	216	2	R	Visual I	PrimVisual
84	0	L	Motor	VentCing	217	0	R	Sub	n/a
85	0	L	DMN	VenPostCing	218	1	R	Motor	PreMot+SuppMot
86	1	L	DMN	VenPostCing	219	0	R	SMF	DorsalAcc
87	0	L	Visual I	VenPostCing	220	0	R	Limbic	VentCing
88	3	L	Limbic	VenPostCing	221	1	R	Limbic	VentCing
89	1	L	Motor	DorsalPCC	222	1	R	DMN	VenPostCing
90	1	L	DMN	DorsalPCC	223	0	R	DMN	VenPostCing
91	2	L	Limbic	DorsalPCC	224	0	R	Limbic	VenPostCing
92	0	L	Motor	Amygdala	225	0	R	DMN	DorsalPCC
93	1	L	Sub	Hippocampus	226	0	R	Limbic	DorsalPCC
94	0	L	Sub	Hippocampus	227	0	R	DMN	AnrRetrolimb
95	2	L	DMN	ParaHip	228	0	R	Sub	Amygdala
96	0	L	DMN	ParaHip	229	0	R	Sub	Hippocampus
97	0	L	Sub	ParaHip	230	2	R	Sub	Hippocampus
98	1	L	Visual I	SecVisual	231	2	R	Sub	Hippocampus
99	0	L	Cerebellum	BrainStem	232	1	R	Sub	Hippocampus
100	2	L	Visual II	Cerebellum	233	1	R	DMN	ParaHipp
101	0	L	Cerebellum	Cerebellum	234	0	R	DMN	ParaHipp
102	2	L	Visual II	Cerebellum	235	1	R	DMN	ParaHipp
103	1	L	Cerebellum	Cerebellum	236	0	R	Cerebllum	Cerebellum
104	0	L	Cerebellum	Cerebellum	237	0	R	Cerebllum	Cerebellum
105	0	L	Cerebellum	Cerebellum	238	0	R	Cerebllum	Cerebellum
106	0	L	Cerebellum	Cerebellum	239	0	R	DMN	Cerebellum
107	0	L	Cerebellum	Cerebellum	240	0	R	Visual Asso	Cerebellum
108	5	L	Cerebellum	Cerebellum	241	1	R	Visual II	Cerebellum
109	0	L	Motor	Cerebellum	242	0	R	FPN	Cerebellum
110	0	L	Limbic	Cerebellum	243	0	R	Cerebllum	Cerebellum
111	0	L	FPN	Cerebellum	244	4	R	Limbic	Cerebellum
112	0	L	FPN	Cerebellum	245	2	R	Limbic	Cerebellum
113	4	L	Cerebellum	Cerebellum	246	2	R	FPN	Cerebellum
114	0	L	Cerebellum	Cerebellum	247	1	R	FPN	Cerebellum
115	0	L	DMN	Cerebellum	248	0	R	Cerebllum	Cerebellum
116	1	L	FPN	Cerebellum	249	2	R	Cerebllum	Cerebellum
117	4	L	Cerebellum	Cerebellum	250	0	R	Cerebllum	Cerebellum
118	1	L	Cerebellum	Cerebellum	251	0	R	Limbic	Cerebellum
119	3	L	Limbic	Cerebellum	252	0	R	Cerebllum	Cerebellum
120	0	L	Sub	n/a	253	2	R	Cerebllum	Cerebellum
121	0	L	Sub	Caudate	254	1	R	Cerebllum	Cerebellum
122	0	L	Sub	Caudate	255	0	R	Cerebllum	Cerebellum
123	1	L	Sub	Caudate	256	0	R	Cerebllum	Cerebellum
124	0	L	Sub	Putamen	257	2	R	Sub	n/a
125	1	L	Sub	Nacc	258	0	R	Sub	Caudate
126	0	L	Sub	Thalamus	259	0	R	Sub	Caudate
127	1	L	Sub	Thalamus	260	0	R	Sub	Caudate
128	0	L	Sub	Thalamus	261	0	R	Sub	Putamen
129	1	L	Cerebllum	BrainStem	262	0	R	Sub	Putamen
130	0	L	Cerebllum	BrainStem	263	0	R	Sub	Thalamus
131	0	L	Cerebllum	BrainStem	264	0	R	Sub	Thalamus
132	1	L	Cerebllum	BrainStem	265	0	R	BrainStem	BrainStem
133	2	L	Cerebllum	BrainStem	266	1	R	Cerebllum	BrainStem
					267	1	R	Cerebllum	BrainStem
					268	0	R	Cerebllum	BrainStem

## Sheet: Table S9
Table S9. The associations between the cognitive-behaviour phenotypes and the NP factor after controlling baseline psychiatric symptoms (the P values were corrected with the Benjamini-Hochberg procedure)
Phenotypes	r	t	p-fdr	p-raw	n
IQ:Intelligence fluency	-0.106326	-4.22484	0.001265	2.52932e-05	1563
Cognitive:CGT_risk_adjustment	-0.100248	-3.86827	0.00285965	0.000114386	1476
Cognitive:SWM_between_errors	0.0907143	3.75463	0.00299077	0.000179446	1701
IQ:Intelligence verbal	-0.0861556	-3.41667	0.00797446	0.000650198	1467
Cognitive:CGT_delay_aversion	0.0861472	3.30962	0.00797446	0.000956935	1563
Cognitive:Mediumk_BL	0.0848418	3.30987	0.00797446	0.000955386	1513
Cognitive:CGT_overall_proportion_bet	0.0796533	3.10509	0.0138397	0.00193756	1512
Cognitive:CGT_risk_taking	0.0781486	3.04607	0.0147418	0.00235869	1512
NEO:Agreeable	-0.0652526	-2.69935	0.0350808	0.00701616	1706
Cognitive:Geomeank_BL	0.0697005	2.71507	0.0350808	0.00670159	1515
Cognitive:CGT_quality_of_decision_making	-0.0678035	-2.64084	0.0366502	0.00835547	1512
Cognitive:Largek_BL	0.0672886	2.62329	0.0366502	0.00879606	1501
Cognitive:Overallk_BL	0.0667533	2.59026	0.0372437	0.00968337	1512
BMI	0.0615136	2.45363	0.045088	0.0142493	1698
Smoking	0.0600006	2.48781	0.045088	0.0129477	1701
Cognitive:SWM_strategy	0.0591542	2.44255	0.045088	0.0146852	1715
Cognitive:TCI_disorderliness	-0.0588295	-2.42695	0.045088	0.0153299	1587
NEO:Openness	-0.0555373	-2.2961	0.0574603	0.0217912	1484
Cognitive:AGN_mean_correct_latency_positive	-0.0595266	-2.29565	0.0574603	0.0218349	1706
PMQ: Father data	0.0614062	2.09537	0.0888156	0.0363541	1656
Enviroment:Psychological_aggression	-0.0511782	-2.08412	0.0888156	0.0373025	1162
PMQ: Mother data	0.0586832	2.00213	0.0989205	0.0455034	1162
Enviroment:CTS_assault	-0.0491729	-2.00226	0.0989205	0.0454203	1656
Cognitive:TCI_total	-0.0468945	-1.93336	0.110488	0.0533578	1656
Enviroment:CTS_injury	-0.0471159	-1.91831	0.110488	0.055244	1508
Cognitive:TCI_reserve	-0.0457365	-1.88552	0.111156	0.0595308	1698
Cognitive:Smallk_BL	0.0484401	1.88203	0.111156	0.0600242	1698
Alcohol	0.0434733	1.79784	0.129249	0.0723795	1709
Enviroment:Family dinking	-0.0467372	-1.70119	0.153693	0.0891421	1324
Cognitive:AGN_total_omissions_positive	0.0351542	1.36735	0.264551	0.17172	1699
Enviroment:CTS_sexual_coercion	-0.0337541	-1.37354	0.264551	0.169771	1513
Enviroment:SURPS_Anxiety	0.0329506	1.35813	0.264551	0.174604	1724
Enviroment:Family stress	0.0319185	1.3252	0.272472	0.185281	1656
Enviroment:CTS_negotiation	-0.0310748	-1.2644	0.294663	0.206264	1656
NEO-Conscious	0.0268255	1.10774	0.372401	0.268128	1706
PMQ: Medical	-0.0310308	-1.05738	0.382314	0.290559	1162
Cognitive-CGT_deliberation_time	0.0272334	1.05865	0.382314	0.28993	1512
Cognitive-AGN_total_omissions_negative	0.0241129	0.93758	0.446936	0.34861	1513
Enviroment-SURPS_negative_thinking	-0.0216698	-0.892888	0.465055	0.372044	1699
Enviroment:School bully	-0.0198	-0.813167	0.4965	0.416237	1699
NEO:Extraversion	0.0193583	0.799252	0.4965	0.424256	1706
Enviroment:SURPS_impulsivity	0.019284	0.794544	0.4965	0.42699	1688
Cognitive:RVP_a	-0.0127848	-0.52562	0.680933	0.599221	1692
PMQ: Birth_weight	-0.00966598	-0.329227	0.824493	0.742044	1162
Cognitive:PRM_percent_correct	-0.00565418	-0.2332	0.886559	0.815634	1703
Enviroment:SURPS_sensation_seeking	-0.00460818	-0.189834	0.903683	0.849462	1699
PMQ: Smooking exposure	0.00472242	0.160842	0.90859	0.872246	1162
Cognitive:TCI_impoulsive	-0.00268972	-0.11077	0.93042	0.911812	1698
NEO:Neuroticism	-0.00127522	-0.0526407	0.958024	0.958024	1706

## Sheet: Table S10
Table S10. The associations between the polygenic risk scores (PRS) of ADHD, depression and IQ with the psychiatric symptoms at age 14 (N = 1594) (the P values were corrected with the Benjamini-Hochberg procedure).
Psychiatic symptoms	PRS of ADHD			PRS of depression			PRS of IQ
	r	t	p(two-tailed)	r	t	p(two-tailed)	r	t	p(two-tailed)
ASD	0.0746785	3.00094	0.00244666	<0.001	<0.001	0.998779	-0.206337	-8.39953	8.88178e-16
ADHD	0.0992213	3.96959	7.50697e-05	0.0461771	1.83734	0.0612228	-0.071731	-2.88027	0.00361474
CD	0.0919588	3.68642	0.000241	0.094598	3.80771	0.0001501	-0.0952729	-3.80771	0.0001454
ODD	0.0535053	2.15774	0.0300567	0.0557397	2.2379	0.0238165	-0.0147958	-0.598565	0.548844
GAD	0.0353969	1.39735	0.15141	0.0711126	2.84006	0.00391649	0.023805	0.957873	0.334742
Dep.	0.0371559	1.47731	0.132091	0.111515	4.49708	7.39011e-06	-0.0229385	-0.91794	0.352637
ED	0.0495003	1.99749	0.0447758	0.0249147	0.997809	0.312693	-0.0539136	-2.15774	0.0288212
SP	0.0464963	1.83734	0.0594518	0.0582119	2.3181	0.0182513	-0.0462446	-1.83734	0.0608447

[truncated: 1 more sheets: Table S11]
